# Supplementary material for: Identification of Serum Biomarkers to Monitor Therapeutic Response in Intestinal-Type Gastric Cancer
Source: Int J Mol Sci. 2024 Mar 8;25(6):3129. doi: 10.3390/ijms25063129 (PMC10970471; doi:10.3390/ijms25063129)
Supplement: Supplementary file 1 [file ijms-25-03129-s001.zip]

Archive with 1 entries (1 files):
- ijms-2865203-supplementary.pdf
